# Supplementary material for: Industrial Production of Bioactive Nutrient-Enhanced Extra Virgin Olive Oil under Continuous-Flow Ultrasound and Pulsed Electric Field Treatment
Source: Foods. 2024 Aug 20;13(16):2613. doi: 10.3390/foods13162613 (PMC11353453; doi:10.3390/foods13162613)
Supplement: Supplementary file 1 [file foods-13-02613-s001.zip]

Archive with 1 entries (1 files):
- foods-3127304-supplementary.pdf
